# Supplementary material for: Genome-Wide Characterization of PEBP Gene Family and Functional Analysis of TERMINAL FLOWER 1 Homologs in Macadamia integrifolia
Source: Plants (Basel). 2023 Jul 19;12(14):2692. doi: 10.3390/plants12142692 (PMC10385423; doi:10.3390/plants12142692)
Supplement: Supplementary file 1 [file plants-12-02692-s001.zip]

Archive with 1 entries (1 files):
- plants-2464194-supplementary.pdf
